# Supplementary material for: A non-randomized clinical trial to examine patients’ experiences and communication during telemonitoring of pacemakers after five years follow-up
Source: PLoS One. 2021 Dec 23;16(12):e0261158. doi: 10.1371/journal.pone.0261158 (PMC8699982; doi:10.1371/journal.pone.0261158)
Supplement: S1 File — (XLS) [file pone.0261158.s001.xls]

## Sheet: FIBAO GS-PEQ-HCCQ-PAT EXPERIENC
																				< 1 h = 0 1-3h = 1 > 3h= 2	Bus = 0 Car = 1 Ambulance = 2 Taxi =3 Other = 4	Active = 0 Unemployed = 1 Retired = 2 Dismissed = 3	Yes = 0 No = 1	Active = 0 Unemployed = 1 Retired = 2	No = 0 Yes = 1				None = 0 1 = 1 2 = 2 > = 2	None = 0 1 = 1 2 = 2 > = 2
IDENTIFICACION		GS-PEQ										HCCQ - HEALTH CARE COMMUNICATION QUESTIONNAIRE - PATIENT FORM							SURVEY_TELEHEALTH_PATIENT_EXPERIENCE
Order	Type of follow-up	clinicians talk easy to unders	clinicians professional skills?	sufficient information	treatment adapted	involved in decisions	institution’s well organized?	wait before you were admitted	treatment satisfactory?	what benefit	believe incorrect treatment?	aggressive manner	Answers aggressive manner	Treated kindness	Treated rude manner	The clinicians smile	The clinicians consultation	The clinicians showed respect	km hospital	time cardiology consult	transport to hospital	labour situation	to be accompanied	labour situation accompanying	accompanying expenses	hospital visits	Euros expended	TOTAL	times phoned to hospital	times emergency ward
1	2	4	5	4	4	2	4	4	1	1	4	1	1	5	1	2	4	5	7	1	2	3	2	1	2	4	4.66	18.64	2	1
2	2	5	5	5	5	5	4	4	1	1	5	1	1	5	1	5	5	5	5	1	2	3	2	3	2	7	2.9	20.3	1	1
3	2	5	5	4	5	2	5	5	1	2	5	1	1	5	1	4	4	5	5	1	2	3	2	1	2	8	2.9	23.2	2	2
4	2	5	5	5	5	4	5	5	1	1	4	1	1	5	1	4	4	4	7	1	2	3	2	3	2	7	3.66	25.62	1	2
5
6
7
8	2	4	4	4	4	4	4	5	1	1	4	1	1	5	1	5	5	5	7	2	2	3	2	1	2	10	3.66	36.6	2	1
9	2	5	4	3	3	3	3	3	1	1	3	1	1	5	1	4	5	4	6	2	2	3	2	1	2	7	3.28	22.96	2	1
10	1	3	4	2	3	1	3	3	1	1	3	1	1	4	1	3	3	4	5	1	2	3	2	3	2	9	2.9	26.1	2	1
11	2
12	2	4	5	5	5	4	5	5	1	2	3	1	1	4	1	4	4	4	5	1	2	3	2	3	2	9	2.9	26.1	1	1
13	1	5	5	5	5	4	4	5	1	1	5	1	1	5	1	5	5	5	19	2	2	3	2	1	2	3	8.22	24.66	2	3
14	1	4	4	4	5	4	4	4	2	1	4	1	1	5	1	4	5	4	5	1	2	3	2	3	2	3	2.9	8.7	1	1
15	1	5	5	4	4	2	4	5	1	2	4	1	1	4	1	4	4	4	44	3	2	3	2	1	2	2	17.72	35.44	1	1
16	1	4	5	5	5	3	5	5	1	1	4	1	1	5	1	5	3	5	6	2	1	3	2	1	2	4	2.6	10.4	2	2
17	2	5	5	3	4	2	5	3	1	1	1	5	1	5	1	5	5	5	21	2	2	3	2	1	2	10	8.98	89.8	2	2
18
19
20	2	5	4	4	5	1	3	4	1	1	4	1	1	5	1	4	5	3	50	2	1	3	2	3	2	12	14.86	178.32	2	1
21	1	5	5	4	5	2	4	5	1	2	5	3	2	4	1	5	5	5	19	2	2	3	2	1	2	7	8.22	57.54	2	2
22	1	5	5	5	5	5	5	5	1	2	5	1	1	5	1	5	5	5	19	2	2	3	2	1	2	5	8.22	41.1	2	1
23	2	5	5	5	4	5	4	5	1	1	4	1	1	5	1	4	5	4	44	2	1	3	2	1	2	10	13.34	133.4	2	1
24	2	3	4	2	4	1	4	4	1	2	3	1	1	4	1	4	4	1	21	2	1	3	2	2	2	8	5.2	41.6	1	1
25
26	2	4	5	5	5	5	5	5	1	2	5	1	1	5	1	5	5	5	5	1	2	3	2	1	2	7	2.9	20.3	2	2
27
28	1	5	4	4	5	1	4	4	1	3	3	1	1	5	1	5	5	5	21	1	2	3	1			4	8.98	35.92	1	2
29	2	5	5	4	4	1	4	4	1	1	4	1	1	5	1	5	5	5	5	2	1	3	1			9	5.2	46.8	1	3
30	1	5	5	5	5	2	4	5	1	1	4	1	1	5	1	5	4	5	21	1	2	3	2	1	2	2	8.98	17.96	2	1
31
32	2	5	5	5	5	4	4	4	1	1	5	1	1	5	1	5	5	5	21	1	2	3	2	1	2	7	9.36	65.52	2	1
33
34	2	4	5	4	4	4	5	5	1	1	5	1	1	5	1	3	4	4	25	1	2	3	2	1	2	8	10.5	84	1	1
35	1	5	5	5	5	5	4	4	1	4	5	1	1	4	1	4	5	4	5	2	2	3	2	1	2	4	2.9	11.6	2	1
36
37	2	2	5	1	3	1	5	5	1	1	3	1	1	5	1	5	5	5	21	1	2	3	2	3	2	7	8.98	62.86	3	1
38
39	1	4	4	4	4	2	4	5	1	1	4	1	1	4	1	4	4	4	21	2	2	3	2	3	2	9	8.98	80.82	2	1
40	1	4	4	4	4	3	4	4	1	1	5	1	1	5	1	4	4	5	5	2	2	3	1			10	2.9	29	2	1
41	2	4	5	4	4	4	4	4	1	1	5	1	1	4	1	4	4	4	5	1	1	3	2	3	2	8	5.2	41.6	3	1
42	2	5	5	5	5	1	5	5	1	1	5	1	1	5	1	5	5	5	22	1	1	3	2	3	2	8	7.8	62.4	2	1
43	2	4	4	3	4	3	4	5	1	1	5	1	1	2	3	2	2	4	5	1	2	3	2	1	2	9	2.9	26.1	2	1
44	1	5	5	5	5	2	5	5	1	1	5	1	1	5	1	5	5	5	19	2	1	3	2	2	2	4	7.8	31.2	3	2
45
46	1	5	5	4	5	2	4	4	1	1	5	1	1	5	1	5	4	5	21	1	1	4	2	1	2	7	5.2	36.4	4	2
47
48
49	2	4	5	4	3	3	4	3	3	1	2	1	1	4	1	4	4	4	21	1	1	3	2	1	2	8	5.2	41.6	1	1
50	1	4	3	5	5	3	3	3	1	1	4	1	1	5	1	5	3	3	21	1	2	3	2	1	2	2	8.98	17.96	1	1
51	2	5	5	5	5	5	5	5	1	1	5	1	1	5	1	5	5	5	13	2	1	3	1			6	5.2	31.2	2	1
52	1	4	5	4	5	2	4	5	1	2	4	1	1	5	1	4	4	5	5	1	2	3	2	1	2	2	2.9	5.8	1	1
53	2	5	5	5	5	2	5	5	1	2	5	1	1	5	1	5	5	5	44	1	1	3	2	3	2	8	13.34	106.72	1	1
54	1	1	5	5	5	2	5	5	1	1	5	1	1	5	1	5	5	5	5	1	2	3	2	3	2	6	2.9	17.4	1	1
55	2	5	4	4	4	4	4	4	2	1	5	1	1	5	1	4	4	5	15	1	2	3	2	1	2	6	6.7	40.2	1	1
56	2	5	5	4	4	4	4	4	1	2	5	1	1	5	1	4	5	5	21	1	2	3	2	1	2	8	8.98	71.84	1	1
57	2	5	4	5	5	4	4	4	1	1	5	1	1	5	1	5	5	5	5	1	4	3	2	3	2	9	14.5	130.5	1	1
58	2	5	5	2	4	1	5	5	1	1	5	1	1	5	1	4	4	4	25	1	2	3	2	1	2	8	10.5	84	1	4
59
60	2	4	4	4	4	3	4	5	1	1	4	1	1	5	1	4	5	5	25	1	2	3	2	3	2	11	10.5	115.5	1	1
61	2	3	5	3	5	3	4	5	1	1	1	1	1	5	1	5	5	5	5	1	2	3	2	1	2	11	2.9	31.9	1	1
62	2	4	4	4	5	3	4	5	1	1	5	1	1	5	1	5	5	5	11	1	2	3	2	1	2	6	5.18	31.08	1	3
63
64	1	5	5	5	5	2	5	5	1	1	4	1	1	5	1	5	4	5	13	2	4	3	2	3	2	2	33.06	66.12	2	1
65
66	1	4	4	5	5	3	5	5	1	1	1	1	1	5	1	5	5	5	21	1	2	3	2	1	2	2	8.98	17.96	1	1
67
68
69
70
71
72
73
74	2	4	5	4	3	3	4	3	3	1	2	1	1	4	1	4	4	4	5	2	1	3	2	1	2	7	14.5	101.5	2	1
75	1	4	3	5	5	3	3	3	1	1	4	1	1	5	1	5	3	3	21	1	2	3	2	1	2	2	8.98	17.96	2	1
76	2	4	4	4	4	3	4	4	1	1	5	1	1	5	1	4	4	5	25	2	1	3	2	1	2	6	7.8	46.8	2	1
77	2	5	5	5	5	5	4	4	1	4	5	1	1	4	1	4	5	4	21	1	1	1	2	1	2	10	7.8	78	2	2
78	2	4	4	4	5	4	4	4	2	1	4	1	1	5	1	4	5	4	5	1	4	3	2	1	2	6	14.5	87	2	1
79	1	5	5	5	5	5	4	4	1	1	5	1	1	5	1	5	5	5	21	1	2	3	2	1	2	3	8.98	26.94	2	1
80	2	2	5	1	3	1	5	5	1	1	3	1	1	5	1	5	5	5	5	1	2	3	2	1	2	5	2.9	14.5	2	1
81
82
83
